# Supplementary material for: Flash Communication: Challenging Computational Description of Gold(I)/Gold(III) Catalytic Cycles
Source: Organometallics. 2025 Jun 4;44(12):1241–5. doi: 10.1021/acs.organomet.5c00081 (PMC12188566; doi:10.1021/acs.organomet.5c00081)
Supplement: Supplementary file 2 [file om5c00081_si_002.xyz]

12
PhI
C -2.68505200 -1.21458600 0.00000100
C -1.27893400 -1.22626600 -0.00000300
C -0.60104200 -0.00001800 -0.00000100
C -1.27892000 1.22625200 0.00000000
C -2.68501800 1.21460600 -0.00000300
C -3.38875000 0.00000900 0.00000300
H -3.22256000 -2.16384000 0.00001000
H -0.73433200 -2.16899500 -0.00001000
H -0.73427100 2.16895500 -0.00000300
H -3.22254400 2.16385000 0.00000700
H -4.47919300 0.00004100 0.00000300
I 1.58300400 0.00000000 0.00000000

78
7
C -1.80714600 0.05185800 2.06399300
C -3.11700500 0.25800000 2.55696500
H -3.92878300 0.46526300 1.86629500
C -3.39953200 0.20978100 3.92698100
H -4.42099300 0.37079100 4.27289200
C -2.36625400 -0.04287200 4.84188900
H -2.57335500 -0.08005500 5.91231100
C -1.06286200 -0.23909000 4.37254800
H -0.24940100 -0.42325500 5.07468900
C -0.76119800 -0.19533100 2.99628600
C 1.17916200 -1.67423600 2.97063500
H 2.16734900 -1.76171400 2.49861600
H 0.53672100 -2.48706800 2.60446500
H 1.30104400 -1.77668900 4.06763300
C 1.47422100 0.74461200 2.93259600
H 1.61310900 0.83581500 4.02938700
H 1.04138800 1.67802600 2.55082500
H 2.45130700 0.58786300 2.45923900
C -1.74925300 1.87106300 -0.30627500
C -0.58406000 2.68768100 0.33172800
H -0.66292000 2.63926200 1.42875500
H 0.38415500 2.25559300 0.04026200
C -0.64373200 4.15816400 -0.14756900
H 0.19076600 4.70861400 0.31393100
C -1.99110800 4.78953900 0.27122200
H -2.03523300 5.83846000 -0.06500500
H -2.08520700 4.78142200 1.36971300
C -3.14904700 3.98561100 -0.36279000
H -4.11529300 4.41616600 -0.05684300
C -3.02245300 4.02273200 -1.90427000
H -3.85426600 3.46318400 -2.36378600
H -3.08144800 5.06532600 -2.25629800
C -1.67104300 3.39900800 -2.32868100
H -1.57801900 3.41700400 -3.42562400
C -0.50690800 4.19141500 -1.68845000
H 0.45675200 3.74659700 -1.98666200
H -0.52472100 5.23481400 -2.04287500
C -3.09093700 2.51699400 0.13690800
H -3.16064600 2.50644000 1.23362000
H -3.94341100 1.95687800 -0.26627000
C -1.62359600 1.92640700 -1.85246800
H -2.45296700 1.36935300 -2.31239700
H -0.67693100 1.45246800 -2.15979900
C -2.70214400 -1.15910600 -0.57217300
C -4.15881500 -0.65136700 -0.74972400
H -4.59185300 -0.35805800 0.21485000
H -4.16278100 0.22612300 -1.41115600
C -5.03323300 -1.77040400 -1.37295600
H -6.06368500 -1.39330700 -1.46558700
C -5.01151600 -3.01612200 -0.45546500
H -5.65155900 -3.80498300 -0.88298800
H -5.41339500 -2.75697800 0.53824100
C -3.56016500 -3.53682400 -0.31674100
H -3.54229000 -4.42109900 0.33895300
C -3.00818800 -3.90429400 -1.71361900
H -1.97599500 -4.28086900 -1.62262700
H -3.62234000 -4.70305600 -2.16042800
C -3.02971500 -2.65046500 -2.61796000
H -2.61311600 -2.89528400 -3.60740900
C -2.14542000 -1.55212800 -1.97842800
H -2.10392900 -0.67216200 -2.63310500
H -1.12085500 -1.93958000 -1.87541300
C -2.68345700 -2.43186900 0.32266700
H -3.06797400 -2.19521900 1.32487400
H -1.64225300 -2.78063100 0.42929200
C -4.47904900 -2.13675100 -2.76770000
H -4.49844000 -1.25071100 -3.42381500
H -5.10838600 -2.91421500 -3.23063100
N 0.60170900 -0.38257400 2.56995600
P -1.52219800 0.08452500 0.24103300
Au 0.57851100 -0.55789200 -0.18416400
F 2.60115100 -1.39232700 -0.65674900
Sb 4.22477300 -0.24554400 -0.47451600
F 3.95180800 0.20521500 -2.30297200
F 5.21054300 -1.79332200 -0.95602300
F 5.78041600 0.82002600 -0.30261300
F 3.10857000 1.23969100 0.00188600
F 4.24326200 -0.77108000 1.35970400

90
TS7-8
C -2.15794800 0.57811200 2.06481100
C -3.46723900 0.88926900 2.50227600
H -4.23788800 1.12773700 1.77503600
C -3.80190100 0.90306800 3.86111700
H -4.82071900 1.14690900 4.16368000
C -2.82247500 0.60444500 4.82073300
H -3.06956600 0.61088000 5.88335300
C -1.52038300 0.30725000 4.40509200
H -0.74684700 0.08614800 5.14104900
C -1.16393300 0.29755800 3.04058400
C 0.62163500 -1.34308700 3.01327400
H 1.64106300 -1.48537200 2.63566200
H -0.03913200 -2.06076200 2.51170800
H 0.61234200 -1.54041000 4.10517300
C 1.13995300 1.02967300 3.19220700
H 1.23243400 0.99596600 4.29778600
H 0.80489200 2.03069600 2.89454700
H 2.12120500 0.84415600 2.74334800
C -1.77311500 2.37584200 -0.26574400
C -0.57969300 3.02967400 0.49268100
H -0.76777900 2.98623000 1.57637800
H 0.34990800 2.48517500 0.29003200
C -0.40881200 4.50019000 0.04444000
H 0.44929300 4.92906700 0.58482400
C -1.69521300 5.29315100 0.36901100
H -1.58002900 6.34466300 0.05839900
H -1.88089900 5.27923100 1.45581200
C -2.88813400 4.65113900 -0.37509200
H -3.81596900 5.19568500 -0.13831100
C -2.63110300 4.69260900 -1.90053800
H -3.48520300 4.24717000 -2.43781900
H -2.53348300 5.73901100 -2.23310300
C -1.33667400 3.91181200 -2.23188100
H -1.15107700 3.93784000 -3.31707600
C -0.13924300 4.53814500 -1.47873700
H 0.78166400 3.97746300 -1.70708700
H 0.00579000 5.58009700 -1.80805600
C -3.05717400 3.17720900 0.08436100
H -3.22200500 3.15103600 1.17117600
H -3.93733200 2.74528400 -0.40479300
C -1.50275500 2.43682400 -1.79314900
H -2.33810200 1.97698600 -2.34155600
H -0.58718400 1.86951800 -2.02462500
C -3.12380400 -0.49505700 -0.61133100
C -4.44195000 0.25731700 -0.94319400
H -4.89475100 0.68021200 -0.03762800
H -4.22966400 1.08526600 -1.63398000
C -5.45112300 -0.71260300 -1.61035100
H -6.38263700 -0.15968200 -1.80854300
C -5.73843600 -1.90093700 -0.66243700
H -6.47357100 -2.57839900 -1.12630700
H -6.16939200 -1.53071900 0.28249500
C -4.42393900 -2.66777400 -0.37674500
H -4.62477500 -3.51303600 0.30040500
C -3.83201900 -3.18591600 -1.70732800
H -2.90255300 -3.74571600 -1.51609900
H -4.54464700 -3.87431000 -2.19030400
C -3.54213700 -1.98835100 -2.64110200
H -3.09253700 -2.34694900 -3.58026100
C -2.53160100 -1.04013100 -1.94955000
H -2.27096900 -0.20539900 -2.61554800
H -1.61108600 -1.60321400 -1.74144900
C -3.42046900 -1.70989400 0.31340000
H -3.84819700 -1.36839700 1.26566400
H -2.47614900 -2.23005000 0.53522300
C -4.85568300 -1.23218100 -2.93821700
H -4.65799600 -0.38580200 -3.61673900
H -5.57344200 -1.90466600 -3.43563900
N 0.20099100 0.02430900 2.67437300
P -1.80162200 0.56716400 0.25662200
Au 0.24110600 -0.30352400 -0.16672700
I 1.89445100 -2.52311300 -1.69991600
C 1.15267200 -3.58540300 0.05106600
C -0.22847100 -3.78449200 0.16513200
C 2.05465400 -3.99518400 1.03774500
C -0.71838900 -4.43508800 1.31008500
H -0.90800100 -3.43283200 -0.60692100
C 1.54360000 -4.64590600 2.17565700
H 3.12180800 -3.80524900 0.93643900
C 0.16438500 -4.86790900 2.31275200
H -1.79272100 -4.59291100 1.41144000
H 2.23426800 -4.97163400 2.95426500
H -0.22175500 -5.37018700 3.20001400
F 2.89823000 -0.29919900 0.77393500
Sb 3.79199300 1.16258000 -0.13317100
F 2.66572400 2.40835400 0.78124300
F 2.52133800 1.14187200 -1.58562700
F 4.70508800 2.58905400 -1.00179000
F 4.82938300 -0.13736100 -1.06633800
F 5.02105900 1.19585700 1.32197000

90
8
C 0.29612800 -3.50185300 -0.93246700
C 0.04394100 -2.72867500 -2.07077800
H -0.80326600 -2.04929000 -2.10903000
I -1.04055200 -3.23938400 0.77546800
Au -0.19309500 -0.52470900 0.66608000
C 1.39302700 -4.36099700 -0.82384900
H 1.57078400 -4.94149400 0.07969800
C 2.27716600 -4.44328200 -1.91592000
H 3.14308400 -5.10253300 -1.84804900
C 2.05447000 -3.67948100 -3.07194700
H 2.75031100 -3.74412300 -3.90881800
C 0.94086000 -2.82725100 -3.14775500
H 0.76313400 -2.22535700 -4.03963800
P 1.35477900 1.08780800 0.25382100
C 1.37350400 2.35528500 1.58571900
C 3.04282100 0.22655400 0.27874600
C 0.97319300 1.97799100 -1.39566000
C 2.20511200 3.48713400 1.41744900
C 0.51734200 2.29766200 2.72388800
C 3.15596200 -0.53266100 1.63481400
C 4.26377000 1.18133600 0.17192100
C 3.06931200 -0.81625400 -0.87362200
C 2.21300500 2.54845600 -2.13587700
C 0.27032800 0.95033300 -2.33677400
C -0.02362000 3.13364100 -1.09752300
H 2.85141800 3.55128000 0.54585700
C 2.19701600 4.54832000 2.32993800
C 0.51726500 3.38055900 3.62890900
N -0.32873200 1.16447100 2.97337500
H 3.13539700 0.19305100 2.46242200
H 2.30262400 -1.21763600 1.75574400
C 4.47120400 -1.34800900 1.68467700
C 5.57944500 0.35917600 0.20025000
H 4.25734900 1.87811400 1.02211100
H 4.22517200 1.76959500 -0.75065800
C 4.38971100 -1.62129100 -0.82354200
H 2.98257100 -0.31138900 -1.84582700
H 2.21321800 -1.49871600 -0.77091900
H 2.74292800 3.27542300 -1.50479400
H 2.91004700 1.73470300 -2.37898400
C 1.77142400 3.24228200 -3.45234200
C -0.15337600 1.63123300 -3.65933200
H 0.94147400 0.10365800 -2.53563800
H -0.63189200 0.55688000 -1.85539600
C -0.46390100 3.80667900 -2.42159600
H 0.45235300 3.88432000 -0.45181700
H -0.90266400 2.73822700 -0.57474700
H 2.84539200 5.40953600 2.16614500
C 1.34012000 4.49654100 3.43930700
H -0.13619100 3.33352200 4.49938900
C -1.70129000 1.48845100 3.38386500
C 0.28774000 0.19038400 3.88744300
H 4.51783400 -1.87492000 2.65088100
C 5.68099000 -0.39662700 1.54400800
C 4.47914300 -2.37229100 0.52500400
H 6.42558000 1.05646900 0.09703300
C 5.58790800 -0.65519400 -0.96867200
H 4.38513300 -2.34469400 -1.65265400
H 2.66869400 3.65009000 -3.94460900
C 0.77982200 4.38568900 -3.13623700
C 1.08863600 2.20692000 -4.37497400
C -1.15414600 2.76555300 -3.33333400
H -0.64081000 0.87511500 -4.29536100
H -1.16856900 4.61780700 -2.18024200
H 1.31773100 5.31620600 4.15912100
H -2.29815700 0.56883700 3.32166700
H -2.12503800 2.22448300 2.69211800
H -1.76597000 1.87786900 4.42005600
H 0.40364800 0.59638300 4.91388100
H 1.27065700 -0.10292900 3.50248900
H -0.35275800 -0.70321600 3.92751300
H 6.61931700 -0.97418600 1.58333300
H 5.69091400 0.32417100 2.37825800
H 3.62279600 -3.05891700 0.62310400
H 5.40329800 -2.97203700 0.56189100
H 5.52171500 -0.12015800 -1.93089000
H 6.53294500 -1.22281700 -0.96231400
H 0.47897000 4.88581000 -4.07162200
H 1.26516000 5.13809800 -2.49211400
H 1.79582400 1.39465000 -4.61395300
H 0.79289300 2.68702900 -5.32219400
H -2.03858500 2.34904000 -2.82529900
H -1.49200300 3.24926800 -4.26481800
Sb -3.89753800 0.24475900 -0.20323500
F -2.62511100 1.59215800 0.29156800
F -4.35108600 1.29138300 -1.73428700
F -2.59882600 -0.66064700 -1.30236000
F -5.14148600 -1.12043200 -0.67207200
F -3.39010600 -0.77824500 1.34792500
F -5.21239200 1.13745800 0.84802300

90
TS8-9
C 0.16455200 -2.50340600 -1.61297900
C -0.52556400 -1.97741200 -2.71189500
H -1.52871900 -1.57684400 -2.59999900
I -1.19699200 -3.43372200 0.18269900
Au -0.02545400 -0.94993100 0.32287000
C 1.45072800 -3.05128700 -1.70293300
H 1.94594300 -3.46779300 -0.82919100
C 2.09496900 -3.00528600 -2.95098000
H 3.10644600 -3.40473200 -3.03401100
C 1.45329700 -2.44414300 -4.06710900
H 1.96109100 -2.41574000 -5.03134900
C 0.14979100 -1.93312300 -3.94347600
H -0.35872500 -1.49718700 -4.80471700
P 1.41310800 0.85074600 0.43428700
C 1.30082700 1.47994500 2.16527800
C 3.20366800 0.29261400 0.17429500
C 0.89500800 2.21057700 -0.78717200
C 1.91623000 2.71114000 2.48746900
C 0.58268600 0.79138400 3.18596700
C 3.42490800 -0.99967700 1.01192600
C 4.25497300 1.33861800 0.63679900
C 3.41766400 -0.02962300 -1.32901300
C 1.96497900 3.29978800 -1.08283500
C 0.49948000 1.50890600 -2.12608700
C -0.38068600 2.88641200 -0.21361900
H 2.48410600 3.23905900 1.72725700
C 1.81703800 3.27180000 3.76586400
C 0.49451600 1.36759500 4.46913400
N -0.04650100 -0.49139100 2.95260600
H 3.31211500 -0.75030600 2.07671900
H 2.67472800 -1.76133800 0.74901800
C 4.84780400 -1.56162900 0.77638500
C 5.68484200 0.78547000 0.38720100
H 4.12791800 1.53903400 1.71031500
H 4.12216000 2.28361100 0.09651300
C 4.84013600 -0.59607900 -1.55259000
H 3.31566100 0.88523200 -1.92587200
H 2.66216500 -0.74817900 -1.66992000
H 2.25081700 3.82360800 -0.16118600
H 2.86867300 2.84639700 -1.51041500
C 1.39834700 4.33594300 -2.08953300
C -0.04176200 2.55060700 -3.13519800
H 1.35743600 0.98665400 -2.56390500
H -0.28295700 0.76755100 -1.93105600
C -0.93295800 3.92562600 -1.22066500
H -0.14824400 3.38024800 0.74173000
H -1.14574900 2.12735200 -0.02830200
H 2.29909300 4.22654200 3.97755200
C 1.09630500 2.59701100 4.76115400
H -0.05100300 0.83475100 5.24689500
C -1.40910400 -0.62361700 3.50669200
C 0.77876500 -1.62187500 3.42631800
H 4.96626100 -2.47743700 1.37675000
C 5.88924000 -0.50584300 1.21270300
C 5.02909200 -1.88651200 -0.72382300
H 6.41225000 1.54976100 0.70269000
C 5.87439800 0.46832200 -1.11562200
H 4.96049100 -0.81906000 -2.62432600
H 2.17487100 5.09527100 -2.27328500
C 0.13834600 5.00517400 -1.49177600
C 1.03710500 3.62197900 -3.41245400
C -1.30363800 3.21783100 -2.54478900
H -0.29611000 2.02170700 -4.06771200
H -1.83310500 4.38056900 -0.78128800
H 1.00949100 3.01876700 5.76327400
H -1.88376800 -1.48508000 3.01533000
H -1.99022100 0.27526400 3.29218400
H -1.39450900 -0.80553100 4.59771000
H 0.89298600 -1.59924700 4.52686100
H 1.76263700 -1.58697200 2.95399300
H 0.27755900 -2.55567000 3.13325500
H 6.90856400 -0.89458700 1.05479000
H 5.77309900 -0.28808900 2.28723800
H 4.28981900 -2.64076700 -1.03590400
H 6.03458400 -2.30227900 -0.89963300
H 5.74009800 1.38491700 -1.71361600
H 6.89698400 0.09594700 -1.29097600
H -0.25461000 5.75746600 -2.19540100
H 0.39911200 5.52331400 -0.55349500
H 1.93799300 3.15061100 -3.84065200
H 0.65980600 4.35608700 -4.14323700
H -2.07396600 2.46130300 -2.34996300
H -1.71037300 3.95362900 -3.25849000
Sb -3.88230300 0.58344500 -0.07016700
F -2.54033800 1.02491200 1.22992300
F -3.84818700 2.39794400 -0.66175100
F -2.52209300 0.16448400 -1.36481000
F -5.19615100 0.13127100 -1.37248900
F -3.85712300 -1.22640000 0.55214200
F -5.22399400 1.00818300 1.21455900

90
9
C 0.50535200 -1.59054500 -1.83624200
C -0.42923200 -1.27761700 -2.83422300
H -1.33775300 -0.73440800 -2.59216700
I -1.24048600 -3.55423000 0.09025000
Au 0.15565000 -1.13762900 0.16864100
C 1.63624300 -2.36430100 -2.13874100
H 2.34085900 -2.65220600 -1.36212100
C 1.86802900 -2.77061300 -3.46564500
H 2.75757700 -3.36063300 -3.69252500
C 0.96252600 -2.42521800 -4.47955600
H 1.14219800 -2.74142200 -5.50794400
C -0.18806600 -1.68801000 -4.15743100
H -0.91683600 -1.43547700 -4.92947300
P 1.50237100 0.79485700 0.39852700
C 1.30227600 1.17570100 2.18421700
C 3.31642800 0.36373400 0.14739500
C 0.88328200 2.27575300 -0.59125900
C 1.87148800 2.34733100 2.73313200
C 0.58421100 0.30692700 3.02617000
C 3.56345800 -1.00737600 0.84246600
C 4.27631100 1.40278500 0.79903400
C 3.62702000 0.26698600 -1.37100800
C 1.90248400 3.44694500 -0.69445100
C 0.52116300 1.78491200 -2.01921200
C -0.41122900 2.77854600 0.10579500
H 2.42847400 3.02752800 2.09669400
C 1.73661000 2.64322800 4.09280200
C 0.46864400 0.59777800 4.39774700
N -0.02772100 -0.92935400 2.50265200
H 3.36266100 -0.90408600 1.91957200
H 2.88291400 -1.77179900 0.44549100
C 5.02893900 -1.45369300 0.61969300
C 5.74805300 0.96217200 0.56898500
H 4.09107600 1.45504300 1.87986800
H 4.11424700 2.39967700 0.37058600
C 5.09042200 -0.19655300 -1.57327500
H 3.49180000 1.24951600 -1.84187100
H 2.93943100 -0.43378000 -1.85378000
H 2.16950500 3.82080900 0.30185900
H 2.82145300 3.11575300 -1.19545200
C 1.26611100 4.60486500 -1.51006700
C -0.08391700 2.94737700 -2.84198600
H 1.40739900 1.37987900 -2.52588100
H -0.22250200 0.99156000 -1.93561300
C -1.03588300 3.92919200 -0.72263400
H -0.17771800 3.14428500 1.11564700
H -1.12702700 1.95771600 0.19236700
H 2.17880300 3.55487200 4.49409500
C 1.03683100 1.76043900 4.92839700
H -0.06559100 -0.08650700 5.05345400
C -1.47397400 -1.00886100 2.89535100
C 0.70107500 -2.11525100 3.06821000
H 5.17212500 -2.43152900 1.10495900
C 5.98338100 -0.40897100 1.24275000
C 5.30172700 -1.57215500 -0.89905800
H 6.40431400 1.72077800 1.02304100
C 6.03987800 0.84963800 -0.94528600
H 5.28126300 -0.27723900 -2.65446200
H 1.99963000 5.42475400 -1.56139800
C -0.02395300 5.09503100 -0.80859700
C 0.93184400 4.10735600 -2.93503300
C -1.37552300 3.43022900 -2.14607000
H -0.31802200 2.56723600 -3.84880200
H -1.95714000 4.25109500 -0.21515100
H 0.93065300 1.97344700 5.99215600
H -1.89821800 -1.89908600 2.42788800
H -1.98866800 -0.11889400 2.53258900
H -1.56746800 -1.09156000 3.98734400
H 0.63304100 -2.10379700 4.16627200
H 1.74890100 -2.07290700 2.75380800
H 0.22982300 -3.02151100 2.67466500
H 7.02980800 -0.72211300 1.09744100
H 5.79906700 -0.33215200 2.32691300
H 4.62284900 -2.31578400 -1.34598400
H 6.33558200 -1.91455900 -1.06587200
H 5.89323500 1.82737900 -1.43326900
H 7.08918200 0.54974100 -1.09976200
H -0.45935300 5.93224000 -1.37804600
H 0.21657800 5.46246600 0.20290200
H 1.85155000 3.76664700 -3.43956100
H 0.50705400 4.93349600 -3.52834200
H -2.09971900 2.60937100 -2.08100400
H -1.83369600 4.24805800 -2.72611100
Sb -4.00807100 0.67161800 0.01896600
F -3.03816500 1.50034400 1.45631800
F -4.15624400 2.38778000 -0.80175500
F -2.35558500 0.38925700 -0.92936200
F -4.91800600 -0.14197900 -1.44210700
F -3.80441600 -1.03191400 0.86135900
F -5.63601500 0.94635000 0.96567100

19
2
 C	-2.534356000	 0.599563000	 2.350249000
 H	-2.041334000	 1.223588000	 3.093094000
 H	-3.437982000	 0.142360000	 2.748905000
 C	-2.699618000	 1.228429000	 1.035219000
 C	-3.815454000	 1.069233000	 0.296441000
 H	-4.607803000	 0.443086000	 0.707918000
 H	-1.869463000	 1.833990000	 0.680872000
 Br	-1.193342000	-1.026744000	 2.242592000
 C	-4.109521000	 1.655555000	-1.013375000
 C	-3.170748000	 2.402305000	-1.753514000
 C	-5.389047000	 1.460900000	-1.566953000
 C	-3.506616000	 2.935661000	-2.993791000
 H	-2.170660000	 2.558709000	-1.361656000
 C	-5.725052000	 1.996413000	-2.809115000
 H	-6.124240000	 0.883105000	-1.012518000
 C	-4.784913000	 2.737296000	-3.527247000
 H	-2.768494000	 3.505799000	-3.550725000
 H	-6.718864000	 1.834028000	-3.216304000
 H	-5.042288000	 3.154523000	-4.496433000

24
3
 Sn	-3.681464000	-0.077863000	 2.652109000
 C	-2.469782000	-0.294032000	 4.443060000
 H	-2.847062000	-1.106875000	 5.071352000
 H	-1.430897000	-0.518083000	 4.181913000
 H	-2.482028000	 0.629314000	 5.029900000
 C	-5.727189000	 0.436810000	 3.164460000
 H	-6.323961000	 0.598784000	 2.261706000
 H	-6.193611000	-0.370553000	 3.737608000
 H	-5.766623000	 1.347178000	 3.770357000
 C	-3.617748000	-1.917507000	 1.498080000
 H	-2.586713000	-2.176690000	 1.238321000
 H	-4.045019000	-2.748891000	 2.067200000
 H	-4.185547000	-1.807920000	 0.569394000
 C	-2.888724000	 1.536327000	 1.434220000
 C	-1.622603000	 1.443661000	 0.829283000
 C	-3.634007000	 2.708087000	 1.217162000
 C	-1.119295000	 2.479510000	 0.038047000
 H	-1.012409000	 0.552924000	 0.968972000
 C	-3.136599000	 3.748660000	 0.426838000
 H	-4.619316000	 2.817827000	 1.666206000
 C	-1.876962000	 3.635400000	-0.164870000
 H	-0.138202000	 2.385079000	-0.420818000
 H	-3.731217000	 4.645635000	 0.272151000
 H	-1.487938000	 4.441956000	-0.780696000

28
4
 H	-3.105443000	 1.479218000	 1.406963000
 H	-2.967518000	 2.412813000	-0.077996000
 C	-1.724505000	 0.674394000	-0.016249000
 C	-1.792899000	 0.427013000	-1.333335000
 H	-2.376375000	 1.113857000	-1.948035000
 H	-1.146246000	 0.024351000	 0.638998000
 C	-1.393148000	 2.767468000	 1.350308000
 C	-0.307920000	 3.296678000	 0.636688000
 C	-1.539364000	 3.112063000	 2.699283000
 C	 0.601407000	 4.155520000	 1.253749000
 H	-0.176442000	 3.023435000	-0.407042000
 C	-0.629976000	 3.971523000	 3.321459000
 H	-2.372915000	 2.705396000	 3.267309000
 C	 0.443263000	 4.496571000	 2.600156000
 H	 1.435695000	 4.557364000	 0.685012000
 H	-0.759874000	 4.227745000	 4.369537000
 H	 1.152401000	 5.163737000	 3.082180000
 C	-1.167916000	-0.681127000	-2.072601000
 C	-0.368381000	-1.667185000	-1.461584000
 C	-1.370160000	-0.767410000	-3.462286000
 C	 0.201163000	-2.691965000	-2.212158000
 H	-0.189537000	-1.632929000	-0.391227000
 C	-0.799746000	-1.793750000	-4.214914000
 H	-1.983565000	-0.016927000	-3.955220000
 C	-0.010310000	-2.762201000	-3.593208000
 H	 0.814241000	-3.441102000	-1.718394000
 H	-0.972517000	-1.835872000	-5.286853000
 H	 0.436322000	-3.563177000	-4.175350000

15
E1
 Au	 0.461735000	-0.567042000	 2.806237000
 P	 2.010989000	-0.669768000	 1.121155000
 C	 1.975572000	 0.776986000	-0.002284000
 H	 2.172491000	 1.686220000	 0.572226000
 H	 2.727227000	 0.675885000	-0.792073000
 H	 0.983137000	 0.862966000	-0.452994000
 C	 3.744455000	-0.760450000	 1.708534000
 H	 3.871076000	-1.647970000	 2.334199000
 H	 4.437961000	-0.808723000	 0.862675000
 H	 3.968705000	 0.122820000	 2.312588000
 C	 1.811111000	-2.119934000	 0.018512000
 H	 2.578115000	-2.118672000	-0.762660000
 H	 1.890567000	-3.038658000	 0.605899000
 H	 0.820530000	-2.090016000	-0.442906000
 Br	-1.239594000	-0.460949000	 4.653453000

38
E2
 P	 1.335762000	-0.418553000	 1.771543000
 C	 1.537449000	 0.871010000	 3.052612000
 H	 1.060870000	 0.506847000	 3.966967000
 H	 2.598827000	 1.069383000	 3.235138000
 H	 1.041858000	 1.792671000	 2.736445000
 C	 2.289742000	-1.846680000	 2.400365000
 H	 2.296239000	-2.644453000	 1.652655000
 H	 3.318082000	-1.553168000	 2.634839000
 H	 1.785031000	-2.206984000	 3.301424000
 C	 2.270615000	 0.195900000	 0.317781000
 H	 3.307584000	 0.418217000	 0.590347000
 H	 2.257967000	-0.561226000	-0.471151000
 H	 1.795382000	 1.103641000	-0.064293000
 Sn	-3.909030000	 0.242190000	 2.652493000
 C	-2.419407000	 1.703627000	 3.232713000
 H	-1.660348000	 1.202801000	 3.836949000
 H	-1.951540000	 2.150804000	 2.350157000
 H	-2.882250000	 2.501841000	 3.822201000
 C	-5.424596000	 1.212315000	 1.430171000
 H	-4.962840000	 1.777487000	 0.614171000
 H	-6.105549000	 0.474705000	 0.995007000
 H	-6.014855000	 1.911396000	 2.031285000
 C	-4.746288000	-0.864788000	 4.303915000
 H	-5.465644000	-1.609071000	 3.949939000
 H	-3.931675000	-1.365701000	 4.833199000
 H	-5.256367000	-0.189539000	 4.997743000
 C	-3.127147000	-1.307751000	 1.233872000
 C	-3.200954000	-1.067793000	-0.169923000
 C	-3.050198000	-2.669741000	 1.650789000
 C	-3.214508000	-2.116661000	-1.091843000
 H	-3.280824000	-0.046441000	-0.533223000
 C	-3.065021000	-3.715566000	 0.725539000
 H	-2.969999000	-2.890178000	 2.711750000
 C	-3.155500000	-3.437825000	-0.641768000
 H	-3.277310000	-1.903982000	-2.155285000
 H	-3.009022000	-4.743501000	 1.071710000
 H	-3.174922000	-4.253569000	-1.359421000
 Br	-0.898714000	-1.693066000	 4.665209000

37
TSTM
 P	 0.642929000	-0.176346000	 2.336734000
 C	 1.836735000	-1.175056000	 3.301710000
 H	 1.485854000	-2.209616000	 3.324325000
 H	 2.828125000	-1.131739000	 2.839217000
 H	 1.903085000	-0.792514000	 4.323297000
 C	 0.832733000	-0.795143000	 0.622348000
 H	 0.224822000	-0.191243000	-0.057471000
 H	 1.879952000	-0.759594000	 0.305694000
 H	 0.467412000	-1.825496000	 0.594840000
 C	 1.369368000	 1.510091000	 2.313543000
 H	 2.398085000	 1.491410000	 1.939539000
 H	 0.764881000	 2.158712000	 1.672858000
 H	 1.362505000	 1.925413000	 3.325431000
 Sn	-2.032930000	-2.086613000	 5.201640000
 C	-0.123696000	-2.881063000	 5.846677000
 H	 0.171449000	-3.725977000	 5.225349000
 H	 0.648380000	-2.109658000	 5.814297000
 H	-0.237905000	-3.206113000	 6.887915000
 C	-2.380988000	-0.381259000	 6.522003000
 H	-1.758523000	 0.471914000	 6.238770000
 H	-3.430268000	-0.081690000	 6.485560000
 H	-2.123519000	-0.673334000	 7.547084000
 C	-3.735470000	-3.407327000	 5.241959000
 H	-4.657192000	-2.825762000	 5.177235000
 H	-3.681631000	-4.109397000	 4.410019000
 H	-3.723701000	-3.962212000	 6.186839000
 C	-3.697782000	-0.390691000	 3.242704000
 C	-4.438510000	-1.369863000	 2.550463000
 C	-4.405439000	 0.627597000	 3.912955000
 C	-5.834771000	-1.319830000	 2.513242000
 H	-3.914984000	-2.184279000	 2.056089000
 C	-5.800938000	 0.676700000	 3.875817000
 H	-3.862961000	 1.387465000	 4.468016000
 C	-6.518426000	-0.298604000	 3.177147000
 H	-6.387286000	-2.085733000	 1.974974000
 H	-6.328248000	 1.473728000	 4.394193000
 H	-7.604465000	-0.265047000	 3.155789000
 Br	-1.216945000	-3.636603000	 2.474097000

24
E3
 P	-2.652350000	 0.712380000	 0.013797000
 C	-3.445987000	 1.595465000	 1.416784000
 H	-3.120521000	 2.639607000	 1.417443000
 H	-4.537885000	 1.557318000	 1.343489000
 H	-3.130265000	 1.138940000	 2.359015000
 C	-3.411655000	 1.484731000	-1.470178000
 H	-3.059961000	 0.967445000	-2.367273000
 H	-4.504745000	 1.435105000	-1.428557000
 H	-3.098834000	 2.530563000	-1.535366000
 C	-3.409405000	-0.960809000	 0.062705000
 H	-3.083247000	-1.480939000	 0.967725000
 H	-4.502649000	-0.900940000	 0.052551000
 H	-3.070815000	-1.536601000	-0.803313000
 C	 1.771202000	 0.778037000	 0.004919000
 C	 2.494239000	 1.958890000	 0.282325000
 C	 2.533837000	-0.372374000	-0.293466000
 C	 3.891907000	 1.992081000	 0.262117000
 H	 1.956523000	 2.874964000	 0.517490000
 C	 3.931628000	-0.347466000	-0.315476000
 H	 2.027733000	-1.309740000	-0.514214000
 C	 4.617339000	 0.836934000	-0.037452000
 H	 4.414857000	 2.920970000	 0.479732000
 H	 4.485809000	-1.254049000	-0.549309000
 H	 5.704128000	 0.859507000	-0.054186000

44
TSOA
 Au	-0.573196000	 1.572670000	 1.057891000
 P	 1.597672000	 0.822254000	 0.387304000
 C	 2.073210000	 1.319055000	-1.310837000
 H	 1.929251000	 2.395841000	-1.437149000
 H	 3.120744000	 1.066977000	-1.505225000
 H	 1.447140000	 0.778106000	-2.028506000
 C	 2.923064000	 1.488291000	 1.469855000
 H	 2.749371000	 1.166911000	 2.500927000
 H	 3.906563000	 1.135545000	 1.143239000
 H	 2.905146000	 2.581743000	 1.441890000
 C	 1.838303000	-0.993396000	 0.410274000
 H	 2.883097000	-1.242832000	 0.198931000
 H	 1.559708000	-1.394804000	 1.388623000
 H	 1.209628000	-1.445092000	-0.364470000
 C	-1.585838000	 0.668846000	-1.125861000
 H	-1.232860000	 1.576038000	-1.606635000
 H	-0.906893000	-0.176785000	-1.120214000
 C	-2.960845000	 0.463125000	-0.942732000
 C	-3.445755000	-0.786917000	-0.628754000
 H	-2.724274000	-1.602657000	-0.600939000
 H	-3.632240000	 1.309645000	-1.040136000
 C	-2.382197000	 2.309009000	 1.740807000
 C	-2.585775000	 3.695408000	 1.886572000
 C	-3.441938000	 1.457901000	 2.106801000
 C	-3.791224000	 4.205983000	 2.382051000
 H	-1.797358000	 4.392648000	 1.612077000
 C	-4.644706000	 1.960720000	 2.610636000
 H	-3.340378000	 0.382730000	 1.978246000
 C	-4.823846000	 3.340504000	 2.746583000
 H	-3.921364000	 5.281021000	 2.481383000
 H	-5.443544000	 1.276638000	 2.886128000
 H	-5.760834000	 3.736079000	 3.129483000
 Br	-0.036707000	-1.514606000	-3.064040000
 C	-4.815675000	-1.138797000	-0.359304000
 C	-5.153708000	-2.507043000	-0.242641000
 C	-5.831140000	-0.168681000	-0.177367000
 C	-6.461248000	-2.894172000	 0.026228000
 H	-4.378493000	-3.256343000	-0.377186000
 C	-7.132670000	-0.562051000	 0.100798000
 H	-5.588739000	 0.886879000	-0.226238000
 C	-7.452669000	-1.922941000	 0.197970000
 H	-6.710375000	-3.947842000	 0.104412000
 H	-7.903797000	 0.188331000	 0.245764000
 H	-8.474088000	-2.223550000	 0.412443000

44
E4
 Au	-0.795371000	 1.887910000	 1.140239000
 P	 1.098785000	 0.503966000	 0.481611000
 C	 2.015534000	 1.238160000	-0.927543000
 H	 2.413793000	 2.212022000	-0.628893000
 H	 2.841652000	 0.591605000	-1.239734000
 H	 1.337792000	 1.388899000	-1.772665000
 C	 2.384486000	 0.183302000	 1.742404000
 H	 1.941920000	-0.341134000	 2.592313000
 H	 3.189957000	-0.421578000	 1.313348000
 H	 2.784448000	 1.131500000	 2.106260000
 C	 0.622806000	-1.166763000	-0.109434000
 H	 1.510176000	-1.752030000	-0.370987000
 H	 0.065712000	-1.686529000	 0.674878000
 H	-0.015571000	-1.081216000	-0.991370000
 C	-1.840933000	 1.466398000	-0.690438000
 H	-2.080119000	 2.460061000	-1.073551000
 H	-1.150828000	 0.958365000	-1.366969000
 C	-3.034201000	 0.663140000	-0.376605000
 C	-3.163477000	-0.657187000	-0.621629000
 H	-2.348288000	-1.172948000	-1.129622000
 H	-3.842763000	 1.200873000	 0.111757000
 C	-2.430684000	 3.071666000	 1.625954000
 C	-2.689902000	 4.273182000	 0.956059000
 C	-3.303108000	 2.657347000	 2.642049000
 C	-3.798171000	 5.055102000	 1.302756000
 H	-2.029992000	 4.612942000	 0.161513000
 C	-4.416265000	 3.432897000	 2.979078000
 H	-3.112512000	 1.734697000	 3.182823000
 C	-4.666053000	 4.634676000	 2.311229000
 H	-3.980838000	 5.990817000	 0.779903000
 H	-5.083323000	 3.099004000	 3.770091000
 H	-5.529628000	 5.238404000	 2.576634000
 Br	 0.316019000	 2.462795000	 3.477023000
 C	-4.324898000	-1.490655000	-0.294589000
 C	-4.425981000	-2.778472000	-0.854781000
 C	-5.357846000	-1.061200000	 0.564436000
 C	-5.520835000	-3.598990000	-0.586601000
 H	-3.637466000	-3.132295000	-1.515093000
 C	-6.450463000	-1.881000000	 0.831134000
 H	-5.297270000	-0.085596000	 1.037524000
 C	-6.541208000	-3.152913000	 0.255398000
 H	-5.577057000	-4.586730000	-1.035894000
 H	-7.233385000	-1.529701000	 1.497699000
 H	-7.395086000	-3.789693000	 0.468122000

43
TSRE
 P	 2.061207000	 0.060431000	 0.852896000
 C	 2.234499000	 0.065973000	-0.978504000
 H	 1.847470000	 1.007192000	-1.379374000
 H	 3.283735000	-0.038393000	-1.274708000
 H	 1.660477000	-0.760230000	-1.407840000
 C	 3.136019000	 1.434395000	 1.409916000
 H	 3.140396000	 1.437526000	 2.502993000
 H	 4.155570000	 1.316497000	 1.028841000
 H	 2.725457000	 2.386812000	 1.062677000
 C	 2.943308000	-1.452095000	 1.393306000
 H	 3.979493000	-1.451872000	 1.040106000
 H	 2.921394000	-1.482307000	 2.486040000
 H	 2.427934000	-2.337757000	 1.010588000
 C	-2.084734000	-0.207865000	 0.322126000
 H	-1.643028000	-1.194802000	 0.190011000
 H	-3.147568000	-0.300610000	 0.510649000
 C	-1.745817000	 0.787578000	-0.694230000
 C	-2.552748000	 1.825672000	-1.011335000
 H	-3.503776000	 1.902474000	-0.484945000
 H	-0.775840000	 0.677427000	-1.173353000
 C	-2.168241000	 0.421032000	 2.345895000
 C	-2.713253000	-0.545267000	 3.208756000
 C	-2.611386000	 1.749159000	 2.413415000
 C	-3.644032000	-0.163311000	 4.172492000
 H	-2.392142000	-1.580483000	 3.141397000
 C	-3.536265000	 2.126213000	 3.389513000
 H	-2.240773000	 2.481649000	 1.701125000
 C	-4.054568000	 1.171850000	 4.267748000
 H	-4.047263000	-0.906629000	 4.854730000
 H	-3.859004000	 3.161794000	 3.454751000
 H	-4.783382000	 1.462923000	 5.018614000
 Br	 1.019264000	 0.257923000	 4.379595000
 C	-2.292424000	 2.884187000	-1.988247000
 C	-3.283873000	 3.859981000	-2.210321000
 C	-1.089283000	 2.988268000	-2.717151000
 C	-3.088478000	 4.892781000	-3.125557000
 H	-4.217447000	 3.800410000	-1.656237000
 C	-0.895257000	 4.019135000	-3.631351000
 H	-0.299848000	 2.257637000	-2.569828000
 C	-1.892589000	 4.977825000	-3.840847000
 H	-3.869187000	 5.632550000	-3.278403000
 H	 0.039682000	 4.079611000	-4.181636000
 H	-1.736183000	 5.782208000	-4.553625000

5
CH3I
 C	-2.626640000	 0.741173000	-0.036996000
 H	-2.241276000	-0.275316000	 0.005685000
 H	-2.241271000	 1.286788000	-0.895584000
 H	-3.713414000	 0.766355000	 0.006096000
 I	-1.892611000	 1.780101000	 1.761791000

8
Ethane
 C	-2.619501000	 0.751641000	-0.019358000
 H	-2.271951000	-0.287212000	-0.050975000
 H	-2.271670000	 1.243484000	-0.934815000
 H	-3.714822000	 0.733068000	-0.051019000
 C	-2.110058000	 1.472397000	 1.229224000
 H	-2.458120000	 0.980149000	 2.144429000
 H	-1.014672000	 1.490729000	 1.260385000
 H	-2.457895000	 2.511216000	 1.260401000

18
A1(R=CH3)
 Au	-0.277327000	 0.710645000	 0.005156000
 C	 1.815641000	 0.718685000	-0.005920000
 H	 2.226717000	 0.238673000	 0.893257000
 H	 2.216545000	 0.180902000	-0.876590000
 H	 2.213691000	 1.742615000	-0.042222000
 P	-2.642396000	 0.711690000	 0.007043000
 C	-3.413438000	 1.601517000	 1.417378000
 H	-3.077384000	 2.642343000	 1.415163000
 H	-4.505821000	 1.573168000	 1.348312000
 H	-3.097484000	 1.137909000	 2.356181000
 C	-3.400445000	 1.496654000	-1.469945000
 H	-3.065140000	 0.973848000	-2.370214000
 H	-4.493361000	 1.459549000	-1.415120000
 H	-3.075676000	 2.538957000	-1.534370000
 C	-3.420024000	-0.951203000	 0.058224000
 H	-3.096267000	-1.476073000	 0.961469000
 H	-4.511904000	-0.870941000	 0.055781000
 H	-3.097319000	-1.529087000	-0.812539000

23
TSA2(R=CH3)
 Au	-0.195972000	 1.417504000	 1.330071000
 P	 1.936322000	 0.791585000	 0.419575000
 C	 2.456190000	 1.846420000	-0.987200000
 H	 2.484761000	 2.892484000	-0.669738000
 H	 3.445420000	 1.549310000	-1.349386000
 H	 1.731792000	 1.746442000	-1.800723000
 C	 3.331651000	 0.870944000	 1.606404000
 H	 3.135189000	 0.200239000	 2.447719000
 H	 4.267161000	 0.577339000	 1.119799000
 H	 3.427765000	 1.891293000	 1.988489000
 C	 1.994234000	-0.914974000	-0.248282000
 H	 2.988152000	-1.139163000	-0.648008000
 H	 1.753472000	-1.626371000	 0.546564000
 H	 1.254399000	-1.019362000	-1.047165000
 C	-1.217620000	 1.514289000	-0.832125000
 H	-2.227343000	 1.726711000	-0.515629000
 H	-0.575456000	 2.329660000	-1.133611000
 H	-0.933494000	 0.493189000	-1.041758000
 C	-2.021484000	 1.978699000	 2.176561000
 H	-2.810616000	 1.252203000	 1.949871000
 H	-1.900075000	 2.029995000	 3.267391000
 H	-2.342375000	 2.963222000	 1.815982000
 I	-2.152350000	 1.537375000	-3.476392000

23
A3(R=CH3)
 Au	-0.835657000	 0.307531000	-0.193855000
 P	 1.608018000	 0.306115000	-0.139959000
 C	 2.362929000	-0.163590000	-1.739784000
 H	 2.043548000	 0.543328000	-2.510769000
 H	 3.455060000	-0.156091000	-1.668534000
 H	 2.019237000	-1.163359000	-2.016176000
 C	 2.382985000	 1.913940000	 0.276164000
 H	 2.052289000	 2.241335000	 1.265390000
 H	 3.473079000	 1.817923000	 0.277753000
 H	 2.091171000	 2.668031000	-0.459120000
 C	 2.308336000	-0.862117000	 1.084210000
 H	 3.402206000	-0.823540000	 1.068792000
 H	 1.949446000	-0.597263000	 2.082967000
 H	 1.973066000	-1.874541000	 0.847048000
 C	-0.917845000	 2.356218000	 0.251588000
 H	-1.950673000	 2.698949000	 0.309220000
 H	-0.414150000	 2.507639000	 1.209253000
 H	-0.388091000	 2.885106000	-0.544728000
 C	-2.940466000	 0.384924000	-0.216674000
 H	-3.339863000	-0.609148000	-0.425545000
 H	-3.297728000	 0.731390000	 0.758001000
 H	-3.266325000	 1.085655000	-0.991716000
 I	-0.836263000	-2.473809000	-0.863304000

23
TSA3-5(R=CH3)
 Au	-0.466078000	 0.923277000	-0.140974000
 P	 1.836395000	 0.399556000	-0.156552000
 C	 2.339548000	-0.529124000	-1.651120000
 H	 2.134729000	 0.071909000	-2.541245000
 H	 3.407339000	-0.765594000	-1.606355000
 H	 1.757348000	-1.452937000	-1.704004000
 C	 2.940408000	 1.860848000	-0.106099000
 H	 2.750537000	 2.430552000	 0.807842000
 H	 3.988713000	 1.546719000	-0.126925000
 H	 2.735267000	 2.501877000	-0.967963000
 C	 2.358135000	-0.641518000	 1.253369000
 H	 3.425384000	-0.872330000	 1.176668000
 H	 2.167007000	-0.110505000	 2.189999000
 H	 1.776108000	-1.566663000	 1.244880000
 C	-2.022050000	 2.107266000	 0.911043000
 H	-3.036109000	 1.810043000	 1.156293000
 H	-1.383164000	 1.966273000	 1.790332000
 H	-1.966218000	 3.120023000	 0.517997000
 C	-2.537483000	 0.983590000	-0.887927000
 H	-2.059986000	 0.593082000	-1.798237000
 H	-3.145415000	 0.221049000	-0.409045000
 H	-3.089257000	 1.887355000	-1.129362000
 I	-0.976848000	-2.760121000	-0.162395000

15
A5(R=CH3)
 Au	-0.360065000	 0.708848000	 0.007577000
 P	-2.667835000	 0.712883000	 0.005210000
 C	-3.401983000	 1.613948000	 1.423594000
 H	-3.059467000	 2.652233000	 1.411565000
 H	-4.495172000	 1.592439000	 1.367442000
 H	-3.077860000	 1.150645000	 2.359295000
 C	-3.393282000	 1.497373000	-1.484073000
 H	-3.056290000	 0.965356000	-2.377880000
 H	-4.486804000	 1.469950000	-1.436863000
 H	-3.059114000	 2.536166000	-1.550720000
 C	-3.407764000	-0.963107000	 0.063610000
 H	-3.078116000	-1.476887000	 0.970652000
 H	-4.500718000	-0.899320000	 0.058286000
 H	-3.073951000	-1.538963000	-0.803846000
 I	 2.341994000	 0.717353000	 0.001267000

39
A1(R=Ph)
 Au	-0.364197000	 0.938532000	 0.010968000
 C	 1.722382000	 1.039427000	 0.015229000
 H	 2.140593000	 0.610274000	 0.936173000
 H	 2.150105000	 0.484740000	-0.831255000
 H	 2.077667000	 2.076657000	-0.056335000
 P	-2.728377000	 0.785038000	 0.000339000
 C	-3.508912000	 1.533795000	-1.480921000
 C	-2.845009000	 1.391970000	-2.710848000
 C	-4.734996000	 2.213249000	-1.432093000
 C	-3.407351000	 1.911962000	-3.876624000
 H	-1.888842000	 0.876742000	-2.751908000
 C	-5.290071000	 2.738770000	-2.601251000
 H	-5.255518000	 2.335527000	-0.487531000
 C	-4.630386000	 2.586580000	-3.823095000
 H	-2.887544000	 1.796665000	-4.823294000
 H	-6.238395000	 3.266423000	-2.555455000
 H	-5.064716000	 2.997436000	-4.729969000
 C	-3.326885000	-0.949325000	 0.032020000
 C	-4.445769000	-1.377181000	-0.697051000
 C	-2.635383000	-1.867124000	 0.840297000
 C	-4.869988000	-2.705419000	-0.612390000
 H	-4.984813000	-0.679291000	-1.329820000
 C	-3.067365000	-3.190566000	 0.927085000
 H	-1.760632000	-1.543867000	 1.398858000
 C	-4.184416000	-3.611676000	 0.199641000
 H	-5.736252000	-3.029667000	-1.181842000
 H	-2.527961000	-3.893528000	 1.555290000
 H	-4.515815000	-4.644202000	 0.262038000
 C	-3.532613000	 1.590406000	 1.438152000
 C	-2.946481000	 2.756463000	 1.957119000
 C	-4.710093000	 1.092166000	 2.015639000
 C	-3.538357000	 3.419993000	 3.032559000
 H	-2.027485000	 3.139285000	 1.520550000
 C	-5.295207000	 1.756620000	 3.095262000
 H	-5.168527000	 0.188172000	 1.627035000
 C	-4.712296000	 2.920207000	 3.603263000
 H	-3.079055000	 4.320672000	 3.429525000
 H	-6.205287000	 1.363206000	 3.538967000
 H	-5.168638000	 3.433034000	 4.445089000

44
TSA2(R=Ph)
 Au	-0.191426000	 1.414121000	 1.327188000
 C	-1.249078000	 1.526888000	-0.800827000
 H	-2.236939000	 1.829757000	-0.488444000
 H	-0.552686000	 2.273310000	-1.155908000
 H	-1.057725000	 0.482719000	-1.001199000
 C	-2.000767000	 2.002476000	 2.183382000
 H	-2.803052000	 1.292459000	 1.953613000
 H	-1.863768000	 2.038633000	 3.272598000
 H	-2.299638000	 2.996711000	 1.832629000
 I	-2.214330000	 1.556693000	-3.460376000
 P	 1.957983000	 0.775015000	 0.443723000
 C	 3.328250000	 1.283248000	 1.544294000
 C	 3.131763000	 1.178948000	 2.931359000
 C	 4.554471000	 1.751831000	 1.050102000
 C	 4.153752000	 1.532561000	 3.812227000
 H	 2.181457000	 0.820671000	 3.320011000
 C	 5.572153000	 2.109302000	 1.937003000
 H	 4.713759000	 1.841650000	-0.019870000
 C	 5.374056000	 1.999505000	 3.315613000
 H	 3.994729000	 1.450878000	 4.883429000
 H	 6.519058000	 2.473755000	 1.549662000
 H	 6.167214000	 2.281369000	 4.001903000
 C	 2.157147000	-1.023896000	 0.183378000
 C	 3.419987000	-1.636826000	 0.200271000
 C	 1.013865000	-1.796426000	-0.075456000
 C	 3.533884000	-3.005521000	-0.046239000
 H	 4.309434000	-1.049401000	 0.406581000
 C	 1.134371000	-3.163847000	-0.326928000
 H	 0.032503000	-1.331510000	-0.078988000
 C	 2.393503000	-3.768661000	-0.312851000
 H	 4.512949000	-3.475240000	-0.030598000
 H	 0.245761000	-3.754477000	-0.528765000
 H	 2.486178000	-4.833652000	-0.504914000
 C	 2.282717000	 1.570944000	-1.170222000
 C	 2.661972000	 0.849385000	-2.309074000
 C	 2.085482000	 2.960130000	-1.259676000
 C	 2.845056000	 1.513439000	-3.525070000
 H	 2.810954000	-0.224047000	-2.254524000
 C	 2.276217000	 3.617570000	-2.473386000
 H	 1.778207000	 3.521944000	-0.381130000
 C	 2.653502000	 2.893363000	-3.609153000
 H	 3.134128000	 0.948114000	-4.406072000
 H	 2.120756000	 4.690494000	-2.535882000
 H	 2.791905000	 3.404751000	-4.557120000

44
A2(R=Ph)
 Au	-0.815602000	 0.327902000	 1.593938000
 C	-1.833426000	 0.505100000	-0.279358000
 H	-2.868725000	 0.767639000	-0.093026000
 H	-1.254730000	 1.280590000	-0.775189000
 H	-1.694997000	-0.488614000	-0.696744000
 C	-2.599580000	 0.898752000	 2.500269000
 H	-3.402595000	 0.189212000	 2.282228000
 H	-2.382961000	 0.896215000	 3.577585000
 H	-2.897841000	 1.902662000	 2.185339000
 I	-2.969251000	 0.517107000	-3.436693000
 P	 1.346430000	-0.314440000	 0.664330000
 C	 2.704906000	 0.197079000	 1.774945000
 C	 2.516501000	 0.042050000	 3.158861000
 C	 3.911827000	 0.723481000	 1.292636000
 C	 3.527072000	 0.405294000	 4.048539000
 H	 1.583716000	-0.368165000	 3.539895000
 C	 4.918982000	 1.087944000	 2.188671000
 H	 4.064512000	 0.852684000	 0.225884000
 C	 4.728733000	 0.929689000	 3.563532000
 H	 3.374917000	 0.284212000	 5.116931000
 H	 5.851825000	 1.495558000	 1.810603000
 H	 5.513748000	 1.217740000	 4.256447000
 C	 1.525283000	-2.113629000	 0.416491000
 C	 2.780478000	-2.740277000	 0.464632000
 C	 0.376687000	-2.871633000	 0.138367000
 C	 2.881169000	-4.112423000	 0.232702000
 H	 3.672339000	-2.160740000	 0.682723000
 C	 0.485304000	-4.242594000	-0.097562000
 H	-0.597224000	-2.392664000	 0.102589000
 C	 1.736231000	-4.862928000	-0.050019000
 H	 3.853366000	-4.594686000	 0.271979000
 H	-0.405824000	-4.823676000	-0.314930000
 H	 1.818987000	-5.930768000	-0.230148000
 C	 1.653005000	 0.485751000	-0.945867000
 C	 2.013733000	-0.239432000	-2.088574000
 C	 1.469365000	 1.876866000	-1.029109000
 C	 2.192155000	 0.425050000	-3.304507000
 H	 2.150476000	-1.314562000	-2.036722000
 C	 1.656423000	 2.533940000	-2.243294000
 H	 1.178435000	 2.441180000	-0.146727000
 C	 2.015029000	 1.807228000	-3.383440000
 H	 2.465333000	-0.141499000	-4.189628000
 H	 1.511570000	 3.608385000	-2.303196000
 H	 2.148907000	 2.318652000	-4.331951000

44
A3(R=Ph)
 Au	-0.892111000	 0.470585000	 1.504061000
 C	-1.712429000	 0.290688000	-0.423965000
 H	-2.579555000	-0.369500000	-0.354710000
 H	-2.022621000	 1.285384000	-0.750734000
 H	-0.974276000	-0.117061000	-1.114867000
 C	-2.821630000	 1.095356000	 2.069433000
 H	-3.238007000	 0.325282000	 2.724972000
 H	-2.711741000	 2.029478000	 2.626081000
 H	-3.474565000	 1.247182000	 1.207800000
 I	-0.120968000	 0.647649000	 4.231835000
 P	 1.334908000	-0.257288000	 0.717096000
 C	 2.791883000	 0.153489000	 1.751685000
 C	 3.105242000	-0.652098000	 2.859127000
 C	 3.553643000	 1.304335000	 1.500710000
 C	 4.174188000	-0.317039000	 3.689728000
 H	 2.520121000	-1.540364000	 3.072195000
 C	 4.615779000	 1.640218000	 2.342257000
 H	 3.329844000	 1.937483000	 0.648783000
 C	 4.929970000	 0.830742000	 3.435588000
 H	 4.411709000	-0.950489000	 4.539293000
 H	 5.200026000	 2.532319000	 2.135968000
 H	 5.759729000	 1.091758000	 4.086033000
 C	 1.393026000	-2.072095000	 0.490743000
 C	 2.612066000	-2.758848000	 0.354795000
 C	 0.188310000	-2.791846000	 0.445754000
 C	 2.620655000	-4.141049000	 0.167828000
 H	 3.551314000	-2.217432000	 0.405213000
 C	 0.203113000	-4.175348000	 0.258766000
 H	-0.758804000	-2.274096000	 0.562493000
 C	 1.417278000	-4.850546000	 0.119313000
 H	 3.567182000	-4.663517000	 0.064991000
 H	-0.733916000	-4.723531000	 0.229558000
 H	 1.427446000	-5.927474000	-0.021391000
 C	 1.687733000	 0.508167000	-0.913488000
 C	 2.363468000	-0.165723000	-1.940692000
 C	 1.269369000	 1.834375000	-1.116057000
 C	 2.622904000	 0.482941000	-3.149848000
 H	 2.682319000	-1.194029000	-1.807026000
 C	 1.541100000	 2.481734000	-2.321594000
 H	 0.727412000	 2.356635000	-0.332080000
 C	 2.216714000	 1.805483000	-3.341038000
 H	 3.142631000	-0.047739000	-3.942260000
 H	 1.217517000	 3.508243000	-2.466558000
 H	 2.420856000	 2.306461000	-4.282869000

83
TSA3-5(R=Ph)
 Au	-0.455717000	 0.932830000	-0.133703000
 C	-2.074414000	 2.095708000	 0.868364000
 H	-3.093194000	 1.792951000	 1.083890000
 H	-1.462821000	 1.960865000	 1.767008000
 H	-2.013170000	 3.106110000	 0.470825000
 C	-2.512100000	 0.945808000	-0.918429000
 H	-1.995205000	 0.529027000	-1.796989000
 H	-3.136087000	 0.191349000	-0.448402000
 H	-3.056126000	 1.837837000	-1.215141000
 I	-1.109781000	-2.696853000	-0.015253000
 P	 1.890329000	 0.700875000	 0.040101000
 C	 2.758453000	 2.261728000	-0.366443000
 C	 2.139252000	 3.479589000	-0.041726000
 C	 4.030592000	 2.267149000	-0.958129000
 C	 2.789208000	 4.686956000	-0.297869000
 H	 1.150305000	 3.480556000	 0.409591000
 C	 4.674432000	 3.479080000	-1.216446000
 H	 4.518488000	 1.333153000	-1.218232000
 C	 4.056465000	 4.687828000	-0.887425000
 H	 2.303178000	 5.624703000	-0.044953000
 H	 5.658031000	 3.476727000	-1.676784000
 H	 4.559785000	 5.628148000	-1.092733000
 C	 2.424220000	 0.247826000	 1.730225000
 C	 3.582319000	 0.784988000	 2.311217000
 C	 1.652164000	-0.685534000	 2.442033000
 C	 3.966343000	 0.385378000	 3.593128000
 H	 4.182155000	 1.510365000	 1.770908000
 C	 2.045577000	-1.082546000	 3.719816000
 H	 0.757647000	-1.108389000	 1.992604000
 C	 3.201122000	-0.547488000	 4.296782000
 H	 4.863218000	 0.804637000	 4.039838000
 H	 1.447479000	-1.807660000	 4.263777000
 H	 3.502885000	-0.855251000	 5.293831000
 C	 2.571866000	-0.567992000	-1.082864000
 C	 3.698614000	-1.328640000	-0.739711000
 C	 1.956811000	-0.755313000	-2.329978000
 C	 4.206553000	-2.263936000	-1.643450000
 H	 4.174260000	-1.198830000	 0.227306000
 C	 2.470840000	-1.687881000	-3.229859000
 H	 1.070787000	-0.182423000	-2.589628000
 C	 3.595505000	-2.443458000	-2.886801000
 H	 5.076492000	-2.854956000	-1.372768000
 H	 1.985696000	-1.833721000	-4.190334000
 H	 3.989795000	-3.176665000	-3.584317000

A5(R=Ph)

 Au                -0.48223800    1.02321900    0.03170500
 I                  2.20472900    1.18661600    0.06563700
 P                 -2.77911900    0.82802800    0.00601200
 C                 -3.54065900    1.56303700   -1.48675300
 C                 -2.86906000    1.42188000   -2.71218800
 C                 -4.77609400    2.22567400   -1.44226700
 C                 -3.43423400    1.92996200   -3.88131300
 H                 -1.90625200    0.91886200   -2.74780500
 C                 -5.33294400    2.73830100   -2.61605600
 H                 -5.30072700    2.34577700   -0.49987600
 C                 -4.66609200    2.58917600   -3.83421000
 H                 -2.90983200    1.81762400   -4.82559200
 H                 -6.28765100    3.25442500   -2.57614800
 H                 -5.10186400    2.99106100   -4.74427200
 C                 -3.31918600   -0.92094600    0.04164900
 C                 -4.42879800   -1.36895200   -0.68940000
 C                 -2.60980800   -1.82111500    0.85370500
 C                 -4.82672300   -2.70491300   -0.60207400
 H                 -4.97967800   -0.68301700   -1.32486600
 C                 -3.01614400   -3.15218000    0.94101100
 H                 -1.74208000   -1.47998100    1.41244600
 C                 -4.12399900   -3.59546600    0.21245000
 H                 -5.68513500   -3.04735700   -1.17245500
 H                 -2.46375800   -3.84366400    1.57034900
 H                 -4.43482800   -4.63420300    0.27586700
 C                 -3.57795500    1.63138900    1.44292400
 C                 -3.01732800    2.81561700    1.94796000
 C                 -4.74191200    1.10787600    2.02528400
 C                 -3.62192000    3.47238400    3.01978500
 H                 -2.10933700    3.21731300    1.50546400
 C                 -5.33925700    1.76790700    3.10082000
 H                 -5.17950300    0.19007700    1.64545100
 C                 -4.78196200    2.94856300    3.59762200
 H                 -3.18295600    4.38652100    3.40839300
 H                 -6.23810100    1.35653900    3.55067700
 H                 -5.24741300    3.45673000    4.43713400
